# Supplementary material for: m5U54 tRNA Hypomodification by Lack of TRMT2A Drives the Generation of tRNA-Derived Small RNAs
Source: Int J Mol Sci. 2021 Mar 14;22(6):2941. doi: 10.3390/ijms22062941 (PMC8001983; doi:10.3390/ijms22062941)
Supplement: Supplementary file 1 [file ijms-22-02941-s001.zip]

Archive with 10 entries (9 files):
- Suppl files/
- __MACOSX/._Suppl files
- Suppl files/Supplementary_FIGURES.docx
- __MACOSX/Suppl files/._Supplementary_FIGURES.docx
- Suppl files/File S1-STables.xlsx
- __MACOSX/Suppl files/._File S1-STables.xlsx
- Suppl files/.DS_Store
- __MACOSX/Suppl files/._.DS_Store
- Suppl files/File S2-STables.xlsx
- __MACOSX/Suppl files/._File S2-STables.xlsx
